# Supplementary material for: First Recombinant High-Density Lipoprotein Particles Administration in a Severe ICU COVID-19 Patient, a Multi-Omics Exploratory Investigation
Source: Biomedicines. 2022 Mar 23;10(4):754. doi: 10.3390/biomedicines10040754 (PMC9029957; doi:10.3390/biomedicines10040754)
Supplement: Supplementary file 1 [file biomedicines-10-00754-s001.zip]

Archive with 1 entries (1 files):
- biomedicines-1611709-supplementary.pdf
